# Supplementary material for: Are circulating microRNAs suitable for the early detection of malignant mesothelioma? Results from a nested case–control study
Source: BMC Res Notes. 2019 Feb 11;12:77. doi: 10.1186/s13104-019-4113-7 (PMC6371620; doi:10.1186/s13104-019-4113-7)
Supplement: Supplementary file 1 — Additional file 1. Characteristics of prediagnostic mesothelioma cases and asbestos-exposed controls in the nested case–control study. [file 13104_2019_4113_MOESM1_ESM.xlsx]

## Sheet: Additional file 1
Characteristics		Prediagnostic mesothelioma cases	Asbestos-exposed controls
Total (N)		17	34
Age at blood collection (years)	Median	73	74
	Range	64 - 83	63 - 84
Smoking status (N)	Current	1	4
	Former	13	21
	Never	3	9
Year of blood collection	Median	2013	2013
	Range	2008 - 2016	2009 - 2016
Mesothelioma subtype (N)	Epithelioid	10
	Biphasic	2
	Sarcomatoid	3
	Not specified	2
Time to diagnosis (months)	Median	8.89
	Range	0.16 - 27.84
