# Supplementary material for: Are circulating microRNAs suitable for the early detection of malignant mesothelioma? Results from a nested case–control study
Source: BMC Res Notes. 2019 Feb 11;12:77. doi: 10.1186/s13104-019-4113-7 (PMC6371620; doi:10.1186/s13104-019-4113-7)
Supplement: Supplementary file 2 — Additional file 2. Detailed characteristics of the study subjects and quantitative miRNA expression data. [file 13104_2019_4113_MOESM2_ESM.xlsx]

## Sheet: EXPORT
Subject	Prediagnostic mesothelioma case	Asbestos-exposed control	Age (years)	Smoking status	Year of blood collection	Mesothelioma subtype	Time between blood collection and diagnosis (months)	miR-126-3p (Ct)	U6 snRNA (Ct)	miR-132-3p (Ct)	miR-146b-5p (Ct)	miR-103a-3p (Ct)	miR-125a (Ct)
B0011	x		64.7255	Never smoker	2008	Epitheloid	16.7541	19.6129	32.264	26.0727	19.9872	15.464	25.2916
D0014	x		75.5099	Former smoker	2009	Biphasisch	27.8361	21.4935	28.2663	28.2369	24.1761	16.1341	24.1123
E0010		x	65.0732	Never smoker	2009			19.7786	29.914	26.2858	20.9082	16.0175	24.8392
E0011		x	71.2717	Former smoker	2009			21.1658	29.2987	27.3112	23.3762	17.4671	24.6553
G0001		x	63.8741	Former smoker	2009			22.7527	31.8468	28.3685	22.6286	16.1407	24.2948
D0228		x	74.7379	Former smoker	2010			22.8154	31.4198	28.6642	22.8623	16.3906	25.8712
C0036		x	74.9487	Former smoker	2009			21.139	32.1423	27.4457	22.3484	16.3099	25.5386
F0251		x	69.9055	Current smoker	2010			20.2934	29.9398	26.3524	20.4248	16.2762	23.9792
B0092		x	68.668	Former smoker	2010			22.7536	34.0021	28.1208	22.2828	16.2351	26.5796
B0215		x	67.6523	Never smoker	2012			20.8493	32.6418	26.7751	21.42	17.5194	25.1746
F1053		x	72.1752	Never smoker	2013			22.4625	30.7687	28.222	22.1931	18.01	24.95
D0553		x	72.3723	Current smoker	2014					30.9825	24.8056	16.4026	25.3565
E1018		x	74.5079	Former smoker	2014					28.7077	23.7619
F2084	x		81.3498	Former smoker	2016	Epitheloid	0.163934	21.8904	34.8263	28.1045	21.4258	16.1265	24.163
C0177		x	74.705	Former smoker	2012			22.0844	33.7366	28.2225	22.3901	16.2839	26.1731
H0225		x	75.4196	Never smoker	2012			22.0154	32.6594	28.9878	22.8825	16.3937	25.8601
F1889		x	73.9795	Former smoker	2015			23.6305	33.3214	30.0702	23.3305	15.659	25.6138
G0297		x	74.4914	Never smoker	2014			23.3567	34.2817	28.2635	22.9257	16.63	25.98
F1819		x	72.2026	Former smoker	2015			22.78	34.65	28.855	22.7466	16.1722	26.0088
E1531		x	81.1554	Former smoker	2016			21.1912	32.7995	27.6756	22.1899	16.4071	25.2865
P0234		x	73.5441	Former smoker	2014			23.8636	34.0612	29.4063	24.0043	16.8	25.44
K0202	x		72.271	Former smoker	2014	Epitheloid	5.54098	20.788	28.3	26.0617	19.2269	17.66	26.52
F0727	x		74.1437	Current smoker	2012	Peritoneal	8.88525	22.0819	31.8597	29.4912	22.8133	15.5541	25.016
F1820	x		74.82	Never smoker	2015	Epitheloid	7.77049	23.4222	32.9331	28.7428	22.7818	15.6154	24.8011
B0202		x	71.5318	Former smoker	2012			21.7653	34.6445	27.3274	21.1893	17.4686	25.4071
F1562		x	72.9281	Never smoker	2014			20.313	31.6861	27.3777	21.5517	17.75	25.16
E0869		x	73.4073	Former smoker	2013			21.7338	33.4849	28.5734	22.5067	16.97	25.67
P0124	x		68.1232	Former smoker	2012	Epitheloid	0.688525	22.2443	33.3924	26.377	21.1619	16.8977	24.1921
P0274		x	83.9452	Former smoker	2015			23.3377	31.444	29.2118	22.4218	16.262	25.9006
P0157	x		72.2437	Former smoker	2013	Sarkomatoid	6.06557	23.9373	34.3428	29.2368	22.8004	18.03	25.82
J0116		x	63.1677	Never smoker	2012			23.2231	31.9629	28.5853	21.8595	16.45	25.7803
J0237		x	69.0157	Current smoker	2013			24.3886	29.8521	29.3507	22.3222	18.08	26.33
F1720		x	75.0527	Former smoker	2015			20.199	34.2755	26.5283	20.2588	15.5423	26.0169
W0042	x		75.707	Former smoker	2012	Epitheloid	27.7049	22.99	34.96	28.2555	22.0243	18.15	27.18
J0384		x	82.4805	Former smoker	2016			23.2502	33.5907	29.3709	22.1198	16.5001	24.1932
P0235		x	73.7194	Former smoker	2014			22.3394	32.9019	28.7172	22.1786	18.03	25.97
T0060		x	75.0691	Former smoker	2013			22.6341	33.1839	27.8508	22.653	17.23	25.06
V0221	x		66.2724	Former smoker	2014	Epitheloid	11.3443	20.2262	33.4307	27.249	21.852	17.79	25.49
F1469		x	74.3628	Current smoker	2014			16.3172	32.4389	27.6812	21.2228	17.47	25.28
R0052	x		65.2977	Former smoker	2012	Epitheloid	25.8689	21.501	33.2737	26.7707	20.5684	16.9081	26.3911
Q0246		x	75.0226	Former smoker	2015			20.7908	33.7779	27.224	20.8663	16.5634	26.0439
Q0045		x	65.4949	Never smoker	2012			22.9445	32.3079	29.0429	22.2141	16.8205	26.1883
W0149		x	84.4654	Former smoker	2014			23.0438	33.4169	28.4612	26.7772	17.0508	26.3286
E0828	x		71.3785	Former smoker	2013	Sarkomatoid	8	23.4745	34.9817	29.1921	23.3469	18.2566	25.708
Q0142		x	70.4312	Never smoker	2013			24.6159	32.1688	29.8766	24.2302	17.34	24.85
F1329	x		75.3511	Never smoker	2013	Sarkomatoid	2	21.5351	30.6739	27.6346	23.6401	17.41	25.55
E1172	x		83.0418	Former smoker	2014	nicht bekannt	11.8689	21.3537	32.9886	27.0196	20.7375	16.0765	24.3133
E1298		x	75.5373	Former smoker	2015			22.1024	31.4535	27.2651	21.2727	16.5833	25.5689
I0189	x		72.5832	Former smoker	2015	Epitheloid	9.27869	21.1062	33.6835	27.2871	21.2625	17.2942	26.0695
V0314	x		73.2539	Former smoker	2015	Biphasisch	4.16393	22.503	34.0172	28.1808	21.5964	16.9548	25.0887
K0215	x		73.9357	Former smoker	2014	Epitheloid	12.0656	21.3259	33.0997	27.7514	22.1206	17.02	24.04
